# Supplementary material for: LDL receptor–mediated lipoprotein uptake fuels human CD4+ T cell polarization toward a c-MAF/IL-10– and FOXP3-driven phenotype
Source: JCI Insight. 2026 Jun 8;11(11):e198505. doi: 10.1172/jci.insight.198505 (PMC13313490; doi:10.1172/jci.insight.198505)
Supplement: Supporting data values [file jciinsight-11-198505-s117.xlsx]

## Sheet: Fig 1A
	LDLR mRNA
CD4+ T cells naïve	20.5179
CD4+ T cells eff. Memory	49.6141
CD4+ Treg cells	60.5278
CD8+ T cells naïve	40.5953
CD8+ T cells eff.memory	30.5408
B cells naïve	34.8086
B cells memory	14.4141
CD14+ monocytes	171.311

## Sheet: Fig 1B
LDLR mRNA
	Rest.	Act. (24h)
	0.054462	1.84599
	3.61785	53.9583
	1.99884	5.50695
	3.74239	69.1097
	0.489352	7.75195
	1.38647	28.5481
	1.76699	33.6311
	0.436167	27.7238
	1.29752	20.8125

## Sheet: Fig 1D
LDLR gMFI
0h	45.5	53.2	55	73.5	82.5	78.8
5h	44.7	35	33.8	84.7	85.1	85.8
18h	1527	1523	1441	1728	1783	1722
24h	1561	1450	1431	1612	1605	1581
48h	2354	2527	2606	2446	2497	2531

## Sheet: Fig 1F
LDLR mRNA
	HC	Syst. Act. JIA	Syst. Rem. JIA
	-0.312	1.231	0.393
	0.087	1.249	-0.23
	0.146	1.108	0.685
	-0.706	2.727	-1.3
	0.097	1.145	-0.168
	-0.078	0.808	-0.015
	0.766	2.222	0.438

## Sheet: Fig 1G
LDL-Dylight (gMFI)
	Rest.	Act.	Act. + unlabeled LDL
	1163	22396	10093
	1165	22522	10225
	1358	22865	10089
	1773	28240	13027
	2023	29534	12634
	2096	27984	12179
	1312	28096	10406
	1246	25649	11964
	1392	31873	13803

## Sheet: Fig 1H
VLDL-Dylight (gMFI)
	Rest.	Act.	Act. + unlabeled VLDL
	1090	17887	8468
	1070	17978	8191
	1160	18414	9415
	1824	24250	13240
	1664	24177	15685
	2106	27023	14542
	1176	25165	14524
	1173	25234	15656
	1173	21239	15006

## Sheet: Fig 1I
log2
	0			24			48
LDLR	-0.63605	3.64887	-3.01282	2.8189	3.65766	1.67802	3.70873	4.74743	3.88134
HMGCR	-0.23785	2.45026	-2.2124	1.99568	2.37222	1.08234	2.23265	3.28116	2.20365
CD36	-0.704315	2.46404	-1.75972	0.169707	1.35743	1.70498	0.560682	0.646514	1.99365
SREBF2	-0.205029	1.61226	-1.40724	1.27362	1.35614	1.40648	2.43823	2.34121	1.97177
FASN	-0.353785	1.66222	-1.30844	3.39425	3.63545	3.64165	4.45203	4.5474	3.62919
ACACA	-1.62047	1.63723	-0.009416	-3.12922	-1.1644	-3.35674	-6.86014	-2.43449	0.659135
PLIN2	-0.50589	0.187294	0.31951	-1.48791	-1.1416	-0.395166	0.077044	-0.492019	-0.405762
ABCA1	-0.311256	-0.043455	0.355151	-3.85688	-2.21479	-0.964929	-3.01139	-2.97648	-2.01024

## Sheet: Fig 2B
SREBP-2 intenstiy (nuc/cyt)
	Rest.	Act.	Act. PF-429242
	0.139665	0.184502	0.189394
	0.116414	0.144509	0.0267809
	0.176991	0.203252	0.333333
	0.223214	0.684932	0.0610501
	0.0914077	0.230947	0.0894454
	0.0928505	0.185185	0.243902
	0.0778816	0.389105	0.0880282
	0.127226	0.280899	0.724638
	0.0783699	0.195312	0.383142
	0.119332	0.168634	0.149701
	0.0662691	0.179211	0.0526316
	0.0953289	0.166667	0.0713267
	0.174825	0.320513	0.112613
	0.104275	0.174825	0.287356
	0.149254	0.20202	0.113766
	0.124533	0.152207	0.118483
	0.0789266	0.220264	0.17301
	0.157729	0.232019	0.121803
	0.11236	0.165289	0.0524109
	0.100705	0.13947	0.218341
	0.115741	0.217865	0.135685
	0.15083	0.191571	0.214133
	0.10846	0.21692	0.243902
	0.0880282	0.327869	0.186567
	0.128535	0.210526	0.413223
	0.11325	0.164204	0.10929
	0.217391	0.176678	0.246305
	0.0876424	0.0961538	0.113895
	0.0732601	0.15528	0.0888099
	0.173611	0.210084	0.0619963
	0.103413	0.1	0.13089
	0.0281928	0.114155	0.114416
	0.0877963	0.070922	0.142857
	0.160772	0.143885	0.299401
	0.132979	0.13587	0.146628
	0.280112	0.234192	0.181818
	0.115607	0.283286	0.180832
	0.0775795	0.285714	0.0535045
	0.204082	0.540541	0.295858
	0.0840336	0.247525	0.246914
	0.0293686	0.225734	0.125945
	0.127226	0.215054	0.175439
	0.0690608	0.19802	0.0783085
	0.0862813	0.105042	0.0620347
	0.124378	0.173611	0.149701
	0.0765111	0.20284	0.0935454
	0.307692	0.19084	0.3125
	0.0895255	0.165563	0.188324
	0.0764526	0.0908265	0.10395
	0.0559284	0.228833	0.126582
	0.0866551	0.220264	0.165017
	0.132802	0.205761	0.163934
	0.460829	0.111982	0.154321
	0.0402739	0.263852	0.206186
	0.142857	0.18622	0.123916
	0.139665	0.0753012	0.121507
	0.122549	0.238095	0.136799
	0.0471032	0.338983	0.0912409
	0.21097	0.123762	0.134771
	0.0848176	0.135135	0.0834028
	0.2849	0.0874891	0.166667
	0.0930233	0.21692	0.0601323
	0.0739098	0.122699	0.0750188
	0.320513	0.238663	0.20284
	0.34965	0.154321	0.12285
	0.164474	0.212314	0.18315
	0.0662691	0.3003	0.119474
	0.0959693	0.26738	0.137741
	0.37037	0.116959	0.0904159
	0.102987	0.212314	0.135685
	0.0615006	0.330033	0.260417
	0.107181	0.129534	1.11111
	0.121359	0.226244	0.13624
	0.208333	0.0882613	0.165289
	0.161812	0.138313	0.273224
	0.106045	0.301205	0.131062
	0.148148	0.41841	0.19802
	0.127714	0.268097	0.118624
	0.101317	0.0593472	0.147493
	0.103627	0.106045	0.109769
	0.0965251	0.526316	0.187617
	0.16	0.175439	0.114548
	0.140449	0.151976	0.151057
	0.189036	0.0658328	0.0829187
	0.115473	0.0769231	0.14881
	0.149925	0.131926	0.0683527
	0.108342	0.729927	0.0960615
	0.0711238	0.41841	0.190114
	0.0770416	0.0324675	0.146199
	0.0686342	0.171821	0.289017
	0.0999001	0.227273	0.186567
	0.147059	0.0814332	0.194175
	0.12837	0.04	0.0672043
	0.149254	0.123609	0.262467
	0.121507	0.27248	0.255754
	0.0776398	0.330033	0.04995
	0.101112	0.149254	0.0197785
	0.108932	0.107181	0.564972
	0.08	0.192308	0.115875
	0.149031	0.2	0.082713
	0.111857	0.309598	0.324675
	0.0830565	0.233645	0.124378
	0.187266	0.25641	0.0684932
	0.0766284	0.224215	0.0671592
	0.0807103	0.384615	0.1443
	0.0660066	0.186567	0.221729
	0.109051	0.327869	0.0884173
	0.14245	0.5	0.0615764
	0.100604	0.181159	0.210526
	0.129032	0.169205	0.105708
	0.141844	0.371747	0.164474
	0.104384	0.680272	0.160514
	0.111359	0.224719	0.132626
	0.0711238	0.884956	0.105374
	0.114811	0.166113	0.119904
	0.103093	0.164474	0.104384
	0.0775194	0.308642	0.131752
	0.0672043	0.149925	0.217865
	0.0891266	0.188679	0.182149
	0.076746	0.332226	0.143885
	0.111857	0.4329	0.170648
	0.0988142	0.327869	0.179211
	0.0814996	0.153374	0.106724
	0.114943	0.934579	0.0820345
	0.04662	0.0815661	0.190114
	0.4329	0.446429	0.126582
	0.04363	0.2331	0.0212766
	0.1321	0.150602	0.161812
	0.175439	0.135501	0.0711238
	0.23753	0.18797	0.285714
	0.0508647	0.15949	0.126422
	0.0236518	0.227273	0.0902527
	0.240964	0.35461	0.0467508
	0.230947	0.403226	0.110619
	0.0304878	0.144718	0.0742942
	0.107991	0.224719	0.125471
	0.0789889	0.884956	0.193424
	0.132275	0.166113	0.0956938
	0.131579	0.164474	0.107875
	0.0793651	0.308642	0.0930233
	0.0766284	0.149925	0.1
	0.109529	0.188679	0.0870322
	0.107066	0.332226	0.1443
	0.125945	0.4329	0.0282965
	0.105932	0.327869	0.26178
	0.173611	0.153374	0.21097
	0.0877193	0.934579	0.0507357
	0.0711744	0.0815661	0.323625
	0.0978474	0.446429	0.043611
	0.143678	0.2331	0.286533
	0.074239	0.150602	0.268817
	0.095511	0.135501	0.060241
	0.0894454	0.18797	0.490196
	0.166389	0.15949	0.0187161
	0.0953289	0.227273	0.347222
	0.129366	0.35461	0.31348
	0.0925926	0.403226	0.144092
	0.083612	0.144718	0.242718
	0.124069	0.234192	0.157729
	0.0986193	0.206612	0.125
	0.175747	0.283286	0.194553
	0.0606061	1.5873	0.0914913
	0.0956938	0.255102	0.101215
	0.13245	0.145349	0.124688
	0.0642674	0.303951	0.26738
	0.097561	0.151976	0.10929
	0.093985	0.15361	0.180832
	0.136986	0.125786	0.229885
	0.0750188	0.322581	0.125945
	0.0657462	0.156986	0.0701754
	0.222717	1.16279	0.116144
	0.107066	0.164474	0.246914
	0.0434405	0.180505	0.0627353
	0.2849	0.107991	0.166667
	0.0535619	0.246914	0.0667111
	0.0539957	0.276243	0.152672
	0.215983	0.175439	0.179533
	0.0773395	0.277008	0.192308
	0.0713267	0.350877	0.136426
	0.084317	0.166667	0.185185
	0.0685871	0.13369	0.0794913
	0.0765111	0.27027	0.253807
	0.201613	0.181818	0.0949668
	0.109529	0.414938	0.239808
	0.0413565	0.105263	0.166667
	0.269542	0.179211	0.343643
	0.0306091	0.251256	0.0676133
	0.099108	0.094518	0.243902
	0.111607	0.170068	0.276243
	0.118343	0.153846	0.0761035
	0.171821	0.285714	0.110865
	0.147929	0.251256	0.0720461
	0.115207	0.206186	0.217391
	0.112108	0.207469	0.135501
	0.144928	0.207469	0.0589623
	0.120919	0.411523	0.043122
	0.154799	0.0887311	0.0522193
	0.166113	0.186916	0.133869
	0.204499	0.240964	0.126422
	0.132802	0.0914077	0.218818
	0.067659	0.162075	0.232558
	0.116144	0.215517	0.289017
	0.170358	0.239808	0.184162
	0.0814332	0.0888889	0.0388048
	0.116686	0.0923361	0.08285
	0.118765	0.132626	0.265957
	0.176678	0.315457	0.252525
	0.124224	0.124688	0.280899
	0.205761	0.17301	0.0822368
	0.111607	0.240964	0.152207
	0.129199	0.925926	0.13369
	0.109529	0.460829	0.115741
	0.140845	0.143678	0.0968992
	0.17762	0.119332	0.160772
	0.0711238	0.60241	0.217865
	0.0811688	0.166667	0.3663
	0.13245	0.242718	0.0780031
	0.0803859	0.0733138	0.0750751
	0.0873362	0.0992063	0.104822
	0.0913242	0.588235	0.140449
	0.126263	0.171233	0.206612
	0.0963391	0.203666	0.260417
	0.125156	0.27933	0.140252
	0.0835422	0.157978	0.341297
	0.147929	0.21322	0.0498504
	0.0769231	0.194553	0.380228
	0.1	0.114025	0.0102041
	0.0757576	0.12837	0.16129
	0.0732601	0.177936	0.152672
	0.0771605	0.208768	0.146843
	0.126263	0.209644	0.129032
	0.113507	0.10929	0.0340716
	0.0770416	0.0838926	0.11976
	0.108696	0.234192	0.854701
	0.0667111	0.181818	0.151057
	0.0874891	0.204499	0.0263713
	0.155521	0.0990099	0.167224
	0.114025	0.253165	0.146843
	0.0747384	0.224719	0.149701
	0.074184	0.162866	0.180505
	0.131579	0.115607	0.0902527
	0.134771	0.174216	0.141844
	0.111359	0.111111	0.0937207
	0.0926784	0.263158	0.0959693
	0.145773	0.338983	0.165563
	0.0443459	0.153139	0.138504
	0.13089	0.214592	0.0875657
	0.0772201	0.662252	0.225225
	0.141243	0.241546	0.321543
	0.0457666	0.112613	0.113895
	0.338983	0.246914	0.169779
	0.0641026	0.0596303	0.178571
	0.157233	0.0762777	0.308642
	0.121065	0.111982	0.0693963
	0.186916	0.11655	0.121655
	0.0292398	0.318471	0.125
	0.168067	0.134409	0.092081
	0.102249	0.230947	0.168634
	0.11534	0.162866	0.100908
	0.152905	0.225225	0.116144
	0.0261986	0.17452	0.212314
	0.121212	0.185874	0.133333
	0.1002	0.184502	0.167785
	0.1321	0.220751	0.0884173
	0.0833333	0.148368	0.145349
	0.0524659	0.10627	0.314465
	0.119474	0.211864	0.170648
	0.108696	0.15015	0.146199
	0.0470367	0.162602	0.160772
	0.0289855	0.184502	0.171527
	0.0626566	0.274725	0.111111
	0.132979	0.111359	0.214133
	0.113122	0.0181818	0.19685
	0.052687	0.454545	0.204918
	0.244499	0.266667	0.105263
	0.0545554	0.221239	0.210084
	0.143472	0.101729	0.194932
	0.0577034	0.143266	0.0651042
	0.1221	0.19802	0.21978
	0.0948767	0.0994036	0.056243
	0.0870322	0.0976562	0.142857
	0.059988	0.252525	0.28169
	0.122549	0.355872	0.284091
	0.581395	0.228311	0.236407
	0.0240096	0.209205	0.148368
	0.0680272	0.15949	0.193424
	0.106383	0.277008	0.0938967
	0.0818331	0.285714	0.28169
	0.297619	0.123153	0.175439
	0.0292912	0.2331	0.392157
	0.12837	0.127065	0.127877
	0.113766	0.169492	0.208768
	0.176678	0.094697	0.0978474
	0.0711744	0.0475059	0.235849
	0.0511509	0.334448	0.0821693
	0.165837	0.294985	0.342466
	0.15528	0.124224	0.097371
	0.112994	0.346021	0.148368
	0.483092	0.257069	0.222717
	0.127551	0.126904	0.0913242
	0.0770416	0.111359	0.110742
	0.043592	0.128205	0.117371
	0.288184	0.159236	0.209644
	0.0721501	0.0739645	0.26455
	0.191939	0.487805	0.169492
	0.0397614	0.205761	0.395257
	0.287356	0.212314	0.101112
	0.082713	0.333333	0.169779
	0.0556483	0.18315	0.18622
	0.185185	0.108108	0.134771
	0.0339789	0.171233	0.109769
	0.129702	0.221239	0.257732
	0.187266	0.16	0.148588
	0.133869	0.1321	0.248139
	0.169492	0.537634	0.212766
	0.0996016	0.276243	0.113379
	0.0523286	0.176367	0.275482
	0.0968054	0.183486	0.15083
	0.132802	0.273973	0.334448
	0.0845309	0.129032	0.115741
	0.135135	0.125	0.0913242
	0.0953289	0.196464	0.223714
	0.179211	0.138122	0.130039
	0.0545554	0.194175	0.187617
	0.0657462	0.134228	0.0893655
	0.247525	0.192678	0.103199
	0.185529	0.251256	0.17094
	0.0597372	0.142045	0.136986
	0.107759	0.162866	0.149701
	0.0667557	0.230947	0.322581
	0.234192	0.105485	0.08
	0.0912409	0.425532	0.142857
	0.102249	0.235849	0.0910747
	0.0468823	0.0970874	0.102249
	0.115075	0.126103	0.125156
	0.0896057	0.1287	0.106952
	0.0910747	0.34965	0.117371
	0.118906	0.147275	0.220751
	0.240385	0.134409	0.167504
	0.0469263	0.434783	0.125
	0.0876424	2.12766	0.277008
	0.149701	0.110865	0.191571
	0.0449843	0.127551	0.136426
	0.0840336	0.246914	0.162075
	0.125945	0.17762	0.102041
	0.0392003	0.381679	0.170358
	0.197628	0.186567	0.203666
	0.118483	0.18622	0.0903342
	0.136986	0.307692	0.0911577
	0.0685401	0.362319	0.111607
	0.17762	0.211864	0.17331
	0.214133	0.323625	0.122699
	0.189394	0.0634518	0.112994
	0.0759301	0.574713	0.0680272
	0.0354736	0.0381971	0.0771605
	0.21978	0.271003	0.549451
	0.188324	0.162866	0.115207
	0.0195925	0.0766871	0.0751315
	0.0783699	0.617284	0.156495
	0.434783	0.840336	0.15674
	0.0966184	0.537634	0.130208
	0.0248385	0.213675	0.131579
	0.0953289	0.25	0.0947867
	0.352113	0.134771	0.0988142
	0.210084	0.374532	0.162602
	0.0408664	0.549451	0.168634
	0.149031	0.561798	0.144718
	0.280899	0.266667	0.108225
	0.0734214	0.26455	0.14556
	0.102145	0.153374	0.113895
	0.819672	0.197628	0.149254
	0.165837	0.125471	0.239808
	0.15949	1.96078	0.314465
	0.15748	0.877193	0.109649
	0.387597	0.213675	0.116009
	0.136986	1.31579	0.10661
	0.215983	1.33333	0.138122
	0.156495	0.47619	0.275482
	0.280112	0.571429	0.106383
	0.219298	0.204499	0.21645
	0.230415	0.396825	0.15528
	0.141844	0.177936	0.101833
	0.177305	0.328947	0.190114
	0.138696	0.194932	0.231481
	0.208768	0.49505	0.088968
	0.243902	0.46729	0.13587
	0.15748	0.301205	0.124688
	0.26455	0.0983284	0.303951
	0.179211	0.46729	0.11325
	0.2331	0.192678	0.097561
	0.151286	0.0680272	0.194175
	0.176367	6.66667	0.164745
	0.196464	0.454545	0.2079
	0.156006	0.1221	0.269542
	0.275482	0.31348	0.151515
	0.165837	0.234742	0.088968
	0.177936	0.17301	0.107411
	0.2849	0.116279	0.149701
	0.179211	0.065703	0.168634
	0.196078	0.120919	0.129032
	0.151057	0.806452	0.246914
	0.0795545	1.35135	0.076746
	0.167504	0.546448	0.131234
	0.137552	0.139665	0.114548
	0.162866	0.246914	0.18797
	0.277008	0.0629723	0.212766
	0.217865	0.145985	0.206186
	0.125471	0.134953	0.121065
	0.242718	0.198807	0.454545
	0.44843	0.083612	0.117925
	0.21645	0.196078	0.106952
	0.182149	0.107181	0.230947
	0.131234	0.220264	0.119048
	0.44843	0.095057	0.172414
	0.515464	0.20284	0.173913
	0.352113	0.168067	0.169205
	0.118343	0.15949	0.170068
	0.186916	0.299401	0.183824
	0.199601	0.135501	0.0708717
	0.149477	0.134228	0.131234
	0.154083	0.150376	0.182482
	0.231481	0.258398	0.123457
	0.371747	0.169205	0.153374
	0.156495	0.18018	0.133333
	0.274725	0.169205	0.121212
	0.277008	0.162866	0.105485
	0.129199	0.168067	0.226757
	0.257732	0.877193	0.214592
	0.17452	0.149701	0.13369
	0.185874	0.221239	0.31348
	0.17762	0.176056	0.180832
	0.355872	0.165837	0.108225
	0.142045	0.0897666	0.207039
	0.137363	0.246914	0.0808407
	0.082713	0.1287	0.129366
	0.132626	0.226244	0.105708
	0.142045	0.239808	0.149701
	0.152672	0.152905	0.143472
	0.251256	0.192308	0.230415
	0.164474	0.0848896	0.013245
	0.0937207	0.184843	0.159744
	0.104712	0.15528	0.123153
	0.149701	0.144092	0.214133
	0.111111	0.18622	0.18797
	0.121212	0.176056	0.507614
	0.149477	0.246914	0.0669344
	0.239808	0.214133	0.555556
	0.0719942	0.363636	0.195312
	0.078064	0.204082	0.13245
	0.118624	0.299401	0.0777001
	0.0970874	0.150602	0.641026
	0.534759	0.253165	0.0565931
	0.0697837	0.21322	0.326797
	0.158228	0.117371	0.184502
	0.0843882	0.0819672	0.248756
	0.166945	0.284091	0.175439
	0.125	0.203666	0.120773
	0.090009	0.25	0.104167
	0.179856	0.2	0.167785
	0.148148	0.21322	0.214133
	0.0882613	0.320513	0.114025
	0.135685	0.203666	0.223214
	0.124069	0.166667	0.0909091
	0.175439	0.22779	0.108932
	0.158983	0.119332	0.127714
	0.13245	0.323625	0.0646831
	0.114416	0.243902	0.0790514
	0.0988142	0.301205	0.144092
	0.0951475	0.0430108	0.190476
	0.123916	0.106496	0.0422833
	0.0726744	0.680272	0.296736
	0.125786	0.068306
	0.0944287	0.34965
	0.105485	0.164745
	0.100402	0.0768049
	0.0771605
	0.120627
	0.134228
	0.156495
	0.166667
	0.092081
	0.116279
	0.108696
	0.0961538
	0.0863558
	0.142653
	0.141243
	0.182482
	0.181488
	0.100604
	0.13624
	0.107991
	0.0983284
	0.0951475
	0.13369
	0.137552
	0.0884956
	0.137363
	0.179856
	0.171233
	0.136054
	0.0898473
	0.15083
	0.101626
	0.200401
	0.259067
	0.124069
	0.0937207
	0.328947
	0.147059
	0.143266
	0.177936
	0.10661
	0.133156
	0.073692
	0.0985222
	0.143266
	0.092081
	0.116686
	0.0782473
	0.124533
	0.326797
	0.0721501
	0.127877
	0.146628
	0.167785
	0.0986193
	0.112108
	0.347222
	0.050813
	0.125156
	0.10661
	0.108932
	0.0876424
	0.0721501
	0.129702
	0.0754148
	0.106383
	0.190114
	0.113766
	0.114155
	0.170358
	0.0695894
	0.266667
	0.166113
	0.134048
	0.131062
	0.248756
	0.222717
	0.161812
	0.131926
	0.238095
	0.214133
	0.164745
	0.0988142
	0.0952381
	0.145349
	0.126103
	0.119332
	0.0938086
	0.181818
	0.108342
	0.137741
	0.153374
	0.110011
	0.18622
	0.131234
	0.170358
	0.128535
	0.100806
	0.101729
	0.180505
	0.141844
	0.236407
	0.162075
	0.202429
	0.229885
	0.188324
	0.15873
	0.242718
	0.0155159
	0.138504
	0.121951
	0.154321
	0.196078
	0.0858369
	0.123762
	0.0912409
	0.159744
	0.387597
	0.181159
	0.194932
	0.208333
	0.367647
	0.25641
	0.187266
	0.112867
	0.208333
	0.308642
	0.218818
	0.220751
	0.242718
	0.205339
	0.340136
	0.234742
	0.0995025
	0.301205
	0.19685
	0.158983
	0.132275
	0.146628
	0.126904
	0.214592
	0.230415
	0.156986
	0.34965
	0.128866
	0.172712
	0.31348
	0.126263
	0.18797
	0.228833
	0.150602
	0.119474
	0.0977517
	0.101317
	0.0846024
	0.0746269
	0.123001
	0.0739645
	0.0876424
	0.287356
	0.0891266
	0.137174
	0.0961538
	0.246305
	0.131234
	0.11274
	0.0819001
	0.075188
	0.268817
	0.140252
	0.148368
	0.150376
	0.0860585
	0.180505
	0.19305
	0.0888889
	0.154799
	0.111732
	0.12285
	0.0890472
	0.10989
	0.105597
	0.0998004
	0.144092
	0.10929
	0.143062
	0.0988142
	0.136986
	0.25974
	0.123916
	0.0909918
	0.141643
	0.11976
	0.189753
	0.25
	0.0762195
	0.11534
	0.0976562
	0.227273
	0.142045
	0.107296
	0.153374
	0.127389
	0.167785
	0.226757
	0.138313
	0.167504
	0.114811
	0.2457
	0.182482
	0.109409
	0.227273
	0.0749064
	0.17094
	0.101937
	0.0980392
	0.201207
	0.114416
	0.285714
	0.060423
	0.30303
	0.253807
	0.082713
	0.240964
	0.0931099
	0.154799
	0.0813008
	0.444444
	0.277008
	0.0972763
	0.147929
	0.15528
	0.380228
	0.095511
	0.125156
	0.189394
	0.0958773
	0.143885
	0.315457
	0.413223
	0.0283768
	0.746269
	0.11534
	0.127714
	0.645161
	0.102987
	0.116959
	0.0859845
	0.0926784
	0.121803
	0.0660066
	0.111111
	0.0899281
	0.0957854
	0.077821
	0.122399
	0.0963391
	0.0706215
	0.130039
	0.0966184
	0.095511
	0.1001
	0.195695
	0.074129
	0.111857
	0.071736
	0.133869
	0.0869565
	0.152672
	0.075358
	0.0735835
	0.23753
	0.0588235
	0.0808407
	0.114943
	0.144718
	0.137174
	0.0825764
	0.0823723
	0.145138
	0.143678
	0.0655738
	0.104603
	0.0956938
	0.144928
	0.037679
	0.0526593
	0.222222
	0.0838223
	0.0968992
	0.35461
	0.171527
	0.130548
	0.0856164
	0.0340136
	0.0455373
	0.0742942
	0.0628141
	0.0788022
	0.0933707
	0.184162
	0.0669344
	0.190114
	0.0801282
	0.0769823
	0.0723589
	0.102145
	0.114155
	0.0993049
	0.110011
	0.126743
	0.121951
	0.0341297
	0.381679
	0.0671141
	0.126904
	0.0487567
	0.091659
	0.114943
	0.0378931
	0.13089
	0.13459
	0.163399
	0.0725163
	0.106383
	0.185185
	0.0673854
	0.0676133
	0.118064
	0.163399
	0.225225
	0.0994036
	0.0998004
	0.151057
	0.0823723
	0.155521
	0.348432
	0.0859845
	0.204918
	0.0433651
	0.21692
	0.102145
	0.204082
	0.126904
	0.217865
	0.0683995
	0.041425
	0.408163
	0.0339559
	0.100806
	0.104058
	0.280899
	0.213675
	0.107759
	0.135685
	0.0794913
	0.169779
	0.142045
	0.210084
	0.10582
	0.137174
	0.233645
	0.0808407
	0.262467
	0.16
	0.139082
	0.154799
	0.214592
	0.20202
	0.217865
	0.160514
	0.120048
	0.143062
	0.160514
	0.119474
	0.156006
	1.05263
	0.18797
	0.167224
	0.0561482
	0.119904
	0.480769
	0.833333
	0.157978
	0.0338983
	0.23753
	0.119904
	0.473934
	0.75188
	0.174216
	0.0896057
	0.08726
	0.15949
	0.571429
	0.178891
	0.111483
	0.135501
	0.0727802
	0.282486
	0.22779
	0.234192
	0.235849
	0.182815
	0.0478927
	0.130039
	0.224215
	0.395257
	0.543478
	0.268817
	0.347222
	0.502513
	0.0844595
	0.129534
	0.0924214
	2.85714
	0.315457
	0.180832
	0.102669
	0.178253
	0.140449
	0.165837
	0.075358
	0.103306
	0.20202
	0.0918274
	0.232019
	0.146628
	0.150602
	0.152672
	0.0957854
	0.146199
	0.118064
	0.111857
	0.0890472
	0.127389
	0.13459
	0.0801925
	0.13587
	0.224215
	0.133333
	0.166667
	0.141844
	0.0709723
	0.0471254
	0.172117
	0.247525
	0.261097
	0.0389864
	0.182815
	0.136612
	0.0481
	0.133869
	0.11919
	0.196078

## Sheet: Fig 2C
LDLR mRNA
	Act.	Act. PF-42.	Act. 25-HC
	1.06253	0.12171	0.321779
	1.01154	0.146059	0.334073
	0.930419	0.126079	0.333179

## Sheet: Fig 2D
LDLR gMFI	Act. + 25-HC (uM)
	0	1	3	5
	787	420	215	146
	860	408	212	154
	1413	300	265	122
	1075	291	255	113
	1023	273	236	154
	841	459	238	152

[truncated: 38 more sheets: Fig 2F, Fig 2H, Fig 2I, Fig 2J, Fig 2M, Fig 2N, Fig 2O, Fig 3A, Fig 3B, Fig 3C, Fig 3D, Fig 3E, Fig 3F, Fig 3G, Fig 3H, Fig 4A, Fig 4B, Fig 4C, Fig 4D, Fig 4E …]
